# Supplementary material for: Pseudomonas putida AlkA and AlkB Proteins Comprise Different Defense Systems for the Repair of Alkylation Damage to DNA – In Vivo, In Vitro, and In Silico Studies
Source: PLoS One. 2013 Oct 2;8(10):e76198. doi: 10.1371/journal.pone.0076198 (PMC3788762; doi:10.1371/journal.pone.0076198)
Supplement: File S3 — The fasta file of P. putida KT2440, F1, S16, GB-1, and W619 and E. coli K-12 DH10B, K-12 MG1655, B REL606, BW2952, CFT073, HS, O175:H7 EC4115, and SE11 strains of ada, alkA, aidB, and alkB promoter sequences (from -100 to -1 relative to ATG start codons). (FASTA) [file pone.0076198.s003.fasta]

>K-12_DH10B_(reversed)_ada
AGCTTCCTTGTCAGCGAAAAAAATTAAAGCGCAAGATTGTTGGTTTTTGCGTGATGGTGACCGGGCAGCCTAAAGGCTAT
CCTTAACCAGGGAGCTGATT
>K-12_MG1655_(reversed)_ada
AGCTTCCTTGTCAGCGAAAAAAATTAAAGCGCAAGATTGTTGGTTTTTGCGTGATGGTGACCGGGCAGCCTAAAGGCTAT
CCTTAACCAGGGAGCTGATT
>BW2952_(reversed)_ada
AGCTTCCTTGTCAGCGAAAAAAATTAAAGCGCAAGATTGTTGGTTTTTGCGTGATGGTGACCGGGCAGCCTAAAGGCTAT
CCTTAACCAGGGAGCTGATT
>B_REL606_(reversed)_ada
AGCTTCCTTGTCAGCGAAAAAAATTAAAGCGCAAGATTGTTGGTTTTTGCGTGATGGTGACCGGGCAGCCTAAAGGCTAT
CCTTAACCAGGGAGCTGATT
>CFT073_(reversed)_ada
AGCTTCCTTATCAGCGAAAAAAATTAAAGCGCAAGATTGTTGGTTTTTGCGTGATGGTGACCGGGCAGACTAAAGGCTAT
CCTTAACCAGGGAGCTGATT
>SE11_(reversed)_ada
AGCTTCCTTGTCAGCGAAAAAAATTAAAGCGCAAGATTGCTGGTTTTTGCGTGATGGTGACCGGGCAGACTAAAGGCTAT
CCTTAACCAGGGAGCTGATT
>HS_(reversed)_ada
AGCTTCCTTGTCAGCGAAAAAAATTAAAGCGCAAGATTGTTGGTTTTTGCGTGATGGTGACCGGGCAGACTAAAGGCTAT
CCTTAACCAGGGAGCTGATT
>O157_H7_EC4115_(reversed)_ada
AGCTTCCTTGTCAGCGAAAAAAATTAAAGCGCAAGATTGTTGGTTTTTGCGTGATGGTGGCCGGGCAGACTAAAGGCTAT
CCTTAACCAGGGAGCTGATT
>K-12_DH10B_(reversed)_alkB Escherichia coli str. K-12 substr. DH10B chromosome, complete genome
ATCGGGTGGTCCGTGGTGATGGCACACTTTCCGGTTACCGCTGGGGCGTGTCGCGTAAAGCGCAACTGCTGCGCCGCGAA
GCTGAAAATGAGGAGAGGTA
>K-12_MG1655_(reversed)_alkB Escherichia coli str. K-12 substr. MG1655, complete genome
ATCGGGTGGTCCGTGGTGATGGCACACTTTCCGGTTACCGCTGGGGCGTGTCGCGTAAAGCGCAACTGCTGCGCCGCGAA
GCTGAAAATGAGGAGAGGTA
>BW2952_(reversed)_alkB Escherichia coli BW2952 chromosome, complete genome
ATCGGGTGGTCCGTGGTGATGGCACACTTTCCGGTTACCGCTGGGGCGTGTCGCGTAAAGCGCAACTGCTGCGCCGCGAA
GCTGAAAATGAGGAGAGGTA
>B_REL606_(reversed)_alkB Escherichia coli B str. REL606 chromosome, complete genome
ATCGGGTAGTACGCGGTGATGGATCGCTTTCAGGTTACCGCTGGGGCGTGTCGCGTAAAGCGCAACTGCTGCGCCGCGAA
GCTGAAAATGAGGAGAGGTA
>CFT073_(reversed)_alkB Escherichia coli CFT073 chromosome, complete genome
ATCGGGTGGTCCGTGGTGATGGCTCACTTTCCGGTTACCGCTGGGGCGTGTCGCGCAAAGCGCAACTGCTGCGCCGCGAA
GTTGAAAATGAGGAGAGGTA
>SE11_(reversed)_alkB Escherichia coli SE11 chromosome, complete genome
ATCGGGTGGTCCGTGGTGATGGCACACTTTCCGGTTACCGCTGGGGCGTGTCGCGTAAAGCGCAACTGCTGCGCCGCGAA
GCTGAAAATGAGGAGAGGTA
>HS_(reversed)_alkB Escherichia coli HS, complete genome
ATCGAGTGGTCCGTGGTGATGGCACACTTTCCGGTTACCGCTGGGGCGTGTCGCGTAAAGCGCAACTGCTGCGCCGCGAA
GCTGAAAATGAGGAGAGGTA
>O157_H7_EC4115_(reversed)_alkB Escherichia coli O157:H7 str. EC4115 chromosome, complete genome
ATCGAGTGGTCCGTGGTGATGGCACACTTTCCGGTTACCGCTGGGGCGTGTCGCGTAAAGCGCAACTGCTGCGCCGCGAA
GCTGAAAATGAGGAGAGGTA
>K-12_DH10B_(reversed)_alkA Escherichia coli str. K-12 substr. DH10B chromosome, complete genome
GACTTTAGCGAAATGTTGCCGTCGCGACAACCGGAATATGAAAGCAAAGCGCAGCGTCTGAATAACGTTTATGCTGAAAG
CGGATGAATAAGGAGATGCG
>K-12_MG1655_(reversed)_alkA Escherichia coli str. K-12 substr. MG1655, complete genome
GACTTTAGCGAAATGTTGCCGTCGCGACAACCGGAATATGAAAGCAAAGCGCAGCGTCTGAATAACGTTTATGCTGAAAG
CGGATGAATAAGGAGATGCG
>BW2952_(reversed)_alkA Escherichia coli BW2952 chromosome, complete genome
GACTTTAGCGAAATGTTGCCGTCGCGACAACCGGAATATGAAAGCAAAGCGCAGCGTCTGAATAACGTTTATGCTGAAAG
CGGATGAATAAGGAGATGCG
>B_REL606_(reversed)__alkA Escherichia coli B str. REL606 chromosome, complete genome
GACTTTAGCGAAATGTTGCCGTCGCGACAACCGGAATATGAAAGCAAAGCGTAGCGTCTGAATAACGTTTATGCTGAAAG
CGGATGAATAAGGAGATGCG
>CFT073_(reversed)_alkA Escherichia coli CFT073 chromosome, complete genome
GACTTTAGCGAAATGTTGCCGTCGCGACAACCGGAATATGAAAGCAAAGCGTAACGTCTGAATAACGTTTATGCTGAAAG
CGGATTAACAAGGAGATGCG
>SE11_(reversed)_alkA Escherichia coli SE11 chromosome, complete genome
GACTTTAGCGAAATGTTGCTGTCGCGACAACCGGAATATGAAAGCAAAGCGTAGCGTCTGAATAACGTTTATGCTGAAAG
CGGATGAATAAGGAGATGCG
>HS_(reversed)_alkA Escherichia coli HS, complete genome
GACTTTAGCGAAATGTTGCCGTCGCGACAACCGGAATATGAAAGCAAAGCGCAGCGTCTGAATAACGTTTATGCTGAAAG
CGGATTAACAAGGAGATGCG
>O157_H7_EC4115_(reversed)_alkA Escherichia coli O157:H7 str. EC4115 chromosome, complete genome
GACTTTAGCGAAATGTTGCCGTCGCGACAACCGGAATATGAAAGCAAAGCGCAGCGTCTGAATAACGTTTATGCTGAAAG
CGGATGAATAAGGAGATGCG
>KT2440_alkB Pseudomonas putida KT2440 chromosome, complete genome
CATCCCGCCCTCTGCCATCGTTCGATCCGGCCGGCGCGTGTAATCCCCTGACGTGTAGCTGTCGGGTACAATGGCAAACC
GCTCGAAGATGTGCAGCCAC
>F1_alkB Pseudomonas putida F1 chromosome, complete genome
TATCCCGCCCTCTGCAATCGTTCGATCCGGCCGGCGTGTGCAATCCCTTGACGTGTATCTGTCGGGTACAATGGCAAACC
GCTCGAAGATGTGCAGCCGC
>S16_alkB Pseudomonas putida S16 chromosome, complete genome
TCAAAGCCTGCGCCAACCCTGTGGGAGCGGGCATGCCCGCGAATAGGCCAAGCCTGCCAAGCGCATTACAATGGTCCACA
CCCCAACCGATGCCTGACCC
>GB-1_alkB Pseudomonas putida GB-1 chromosome, complete genome
CTGGGGAGCTATGCCGGCCTCTTCGCAGCACAAGGCCGGTCCTACAGCAATTGCATCCATCGGGATACACTGGCTACACA
TCACACATATGCAGCCCCTC
>W619_alkB Pseudomonas putida W619 chromosome, complete genome
CCCATACCGTGTGGCTCGCCGTGTTCTATAGCAGTGAAAAACCCTGGCCTGCCTGCTGAGCGGGTTAGAATGGCCACACC
CATCCCTCGACATCACGACC
>KT2440_alkA Pseudomonas putida KT2440 chromosome, complete genome
CGGAGCAATGGCATGCCAAAGATTAGCTGCGCAAGAACCGGCGTTTGCCCGATGAACGGCTGCGCTAAGCTGGACCTGCA
ATCGACTTGATGGAGGTGCC
>F1_alkA Concatenation of 2 sequences
CCGAGCAATGGCATGCCAAAGATTAGCTGCGCAAGAACCGGCGTTTGCCCGATGAACGGCTGCGCTAAGCTGGACCTGCA
ATCGACTTGATGGAGGTGCC
>S16_alkA Pseudomonas putida S16 chromosome, complete genome
CCGAGCAATACCCTGCCAGGAATTAGCCGCGCAAGAATCGGCGTTTGTCCGATGAACGGCTGCGTTAAGCTGGGCCTGCA
ATCGACCCGTTGGAGGTGCC
>GB-1_alkA Pseudomonas putida GB-1 chromosome, complete genome
CGGAGCAATGGTATGCCAGGAATTAGCCGCGCAAGAACCGGCGTTTGCCCGATGAGCGGCTGCGCTAAGCTGGACCTGCA
ATCGACTTGACGGAGTTGCC
>W619_alkA Pseudomonas putida W619 chromosome, complete genome
TGGGGCAATGGTTGCCAGGAATTAGCTGCGCAAGATTCGGCGTTTCCCCGATGAGTGACTGGGCTAAGCTGGTCCTGCCT
AGAACCCACTGGAGCTACGG
>KT2440_ada Pseudomonas putida KT2440 chromosome, complete genome
GCGCCTGGCGGCCGTTTCGTACCGTGGCGGCCTGGTACCTGTGGCGGGCCTGAGGTTTTCGCATCGCCCGTACAGGCAAC
AACATATCCGGGAAACAAAG
>F1_ada Concatenation of 2 sequences
GCGCCTGGCGGCCGTTTCGTACCGTGGCGGCCTGGTACCTGTGGCGGGCCTGAGGTTTTTGCATCGCCCGTACAGGCAAC
AACATATCCGGGAAACAAAG
>S16_ada Pseudomonas putida S16 chromosome, complete genome
CAGGGATATCCACAGCCTTGAAAGGCTATGCAGTACCTGTGGGAGCGGGTTTACCCGCGAAAGGGCCGGCACAGGCAACA
ACCTATCTGGACATTTACCA
>GB-1_ada Pseudomonas putida GB-1 chromosome, complete genome
GTGGCGGCCTGGTATCTGTGGCGTGCCTGAGGCTATTGCATTGCCCGTTGCGGCCCTTTCGCGGGCCAGTACAGGCGACA
ACTTATCTGGATGCTGAACC
>W619_ada Pseudomonas putida W619 chromosome, complete genome
GATGCGATCGCTGGGCGCCGGGTGGCGTCCGCACCGCACGGTGGCAGCCTGGTATCTGTGGCGGGCCTGAGACGAATCAG
CTTGGTTGAGGCATACCGCA
>SE11_aidB Escherichia coli SE11 chromosome, complete genome
ATTACATTGCTGGCTAAGAATGTTTTAGCAATCTCTTTCTGTCAGGAATCCATGGCAGTGACCATACTAATGGTGACTGC
CATTGATGGAGGGAGACACA
>O157_H7_EC4115_aidB Escherichia coli O157:H7 str. EC4115 chromosome, complete genome
ATTACATTGCTGGATAAGAATGTTTTAGCAATCTCTTTCTGTCATGAATCCATGGCAGTGACCATACTAATGGTGACTGC
CATTGATGGAGGGAGACACA
>BW2952_aidB Escherichia coli BW2952 chromosome, complete genome
ATTACATTGCTGGATAAGAATGTTTTAGCAATCTCTTTCTGTCATGAATCCATGGCAGTGACCATACTAATGGTGACTGC
CATTGATGGAGGGAGACACA
>K-12_MG1655_aidB Escherichia coli str. K-12 substr. MG1655, complete genome
ATTACATTGCTGGATAAGAATGTTTTAGCAATCTCTTTCTGTCATGAATCCATGGCAGTGACCATACTAATGGTGACTGC
CATTGATGGAGGGAGACACA
>K-12_DH10B_aidB Escherichia coli str. K-12 substr. DH10B chromosome, complete genome
ATTACATTGCTGGATAAGAATGTTTTAGCAATCTCTTTCTGTCATGAATCCATGGCAGTGACCATACTAATGGTGACTGC
CATTGATGGAGGGAGACACA
>B_REL606_aidB Escherichia coli B str. REL606 chromosome, complete genome
ATTACATTGCTGGATAAGAATGTTTTAGCAATCTCTTTCTGTCATGAATCCATGGCAGTGACCATACTAATGGTGACTGC
CATTGATGGAGGGAGACACA
>HS_aidB Escherichia coli HS, complete genome
ATTACATTGCTGGATAAGAATGTTTTAGCAATCTCTTTCTGTCATGAATCCATGGCAGTGACCATACTAATGGTGACTGC
CATTGATGGAGGGAGACACA
>CFT073_aidB Escherichia coli CFT073 chromosome, complete genome
ATTACATTGCTGGATAAGAATGTTTTAGCAATCTCTTTCTGTCATGAATCCATGGCAGTGACCATACTAATGGTGACTGC
CATTGATGGAGGGAGACACA
>KT2440_aidB Pseudomonas putida KT2440 chromosome, complete genome
AAATATCACTAATCGGTGCGCAATCCTCGTTTGTCGCCGCAGCCGATCAGGCCTAGGCTCAAAGGCACAAGAAACTGACC
CCTATTTCGAGGATTCGCTC
>F1_aidB Pseudomonas putida F1 chromosome, complete genome
AAATATCACTAATTGGTGCGCAATCCTCGTTTGTCCCGGCGGCCGATCAGGCCTAGGCTCAAAGGCACAAGAAACTGACC
CCTATTTCGAGGATTCGCTC
>S16_aidB Pseudomonas putida S16 chromosome, complete genome
ATTATCACTAATTGGTGCGCAATCCTCGTTTGTCGCGGCGGCCGATCAGGCCTAGGCTCAAAGGCACAAGAAACTGCCCC
CTATTTCGAGGATTTCGCTC
>GB-1_aidB Pseudomonas putida GB-1 chromosome, complete genome
ATTATCACTAATTGGTGCGCAATCCTCGTTTGTCCCGGCGGCTGATCAAGCCTAGGCTCAAAGGCACAAGAAACTGCCCC
CTATTACGAGGATTTCGCTC
>W619_aidB Pseudomonas putida W619 chromosome, complete genome
TTATCACTAATACGTGCGCAATCCTCGTTTGTCCTCGTTGTAGATCAGGCCTAGGATCAAAGGCACAAGAATCTGCTCCC
CTATTTCGAGGATTTCGCTC
>S16_alkA2 Pseudomonas putida S16 chromosome, complete genome
AGGTACAGCGATGCTCCCGAGATTGTCGCTGTACCTGTGGGAGCTGGCTTGCCGGCGATAGGGCCGGTACAGGTATTACA
TTTGCTGGCATGATGCAGCC
>GB-1_alkA2 Pseudomonas putida GB-1 chromosome, complete genome
GACTTCCATGCCGGGCGGTTTGGGCAGATGCAGGATGAGCGGGAAGGGGCTCGGCACTGAGCCTTGCCTGAAAAAGCCGG
GGTTGCAAAGCAGCCCCGGC
