# Supplementary material for: Pseudomonas putida AlkA and AlkB Proteins Comprise Different Defense Systems for the Repair of Alkylation Damage to DNA – In Vivo, In Vitro, and In Silico Studies
Source: PLoS One. 2013 Oct 2;8(10):e76198. doi: 10.1371/journal.pone.0076198 (PMC3788762; doi:10.1371/journal.pone.0076198)
Supplement: File S4 — The MEME output file for E. coli K-12 DH10B ada, alkA, and aidB promoter consensus sequences used as input. (TXT) [file pone.0076198.s004.txt]

********************************************************************************
MEME - Motif discovery tool
********************************************************************************
MEME version 4.9.0 (Release date: Wed Oct  3 11:07:26 EST 2012)

For further information on how to interpret these results or to get
a copy of the MEME software please access http://meme.nbcr.net.

This file may be used as input to the MAST algorithm for searching
sequence databases for matches to groups of motifs.  MAST is available
for interactive use and downloading at http://meme.nbcr.net.
********************************************************************************


********************************************************************************
REFERENCE
********************************************************************************
If you use this program in your research, please cite:

Timothy L. Bailey and Charles Elkan,
"Fitting a mixture model by expectation maximization to discover
motifs in biopolymers", Proceedings of the Second International
Conference on Intelligent Systems for Molecular Biology, pp. 28-36,
AAAI Press, Menlo Park, California, 1994.
********************************************************************************


********************************************************************************
TRAINING SET
********************************************************************************
DATAFILE= 3_short.fasta
ALPHABET= ACGT
Sequence name            Weight Length  Sequence name            Weight Length  
-------------            ------ ------  -------------            ------ ------  
ecaidB_-_Ada_activator   1.0000     13  ecalkA_-_Ada_activator   1.0000     13  
ecada_extraction         1.0000     13  
********************************************************************************

********************************************************************************
COMMAND LINE SUMMARY
********************************************************************************
This information can also be useful in the event you wish to report a
problem with the MEME software.

command: meme 3_short.fasta -dna -oc . -nostatus -time 7200 -maxsize 60000 -mod zoops -nmotifs 1 -minw 13 -maxw 50 

model:  mod=         zoops    nmotifs=         1    evt=           inf
object function=  E-value of product of p-values
width:  minw=           13    maxw=           13    minic=        0.00
width:  wg=             11    ws=              1    endgaps=       yes
nsites: minsites=        2    maxsites=        3    wnsites=       0.8
theta:  prob=            1    spmap=         uni    spfuzz=        0.5
global: substring=     yes    branching=      no    wbranch=        no
em:     prior=   dirichlet    b=            0.01    maxiter=        50
        distance=    1e-05
data:   n=              39    N=               3
strands: +
sample: seed=            0    seqfrac=         1
Letter frequencies in dataset:
A 0.513 C 0.103 G 0.154 T 0.231 
Background letter frequencies (from dataset with add-one prior applied):
A 0.488 C 0.116 G 0.163 T 0.233 
********************************************************************************


********************************************************************************
MOTIF  1	width =   13   sites =   3   llr = 31   E-value = 1.3e-002
********************************************************************************
--------------------------------------------------------------------------------
	Motif 1 Description
--------------------------------------------------------------------------------
Simplified        A  aa:333737::aa
pos.-specific     C  ::::::::3:a::
probability       G  :::3:3:3:a:::
matrix            T  ::a37333:::::

         bits    3.1           *  
                 2.8           *  
                 2.5          **  
                 2.2   *      **  
Relative         1.9   *      **  
Entropy          1.6   *      **  
(15.1 bits)      1.2   *      **  
                 0.9 *** *   *****
                 0.6 *** * * *****
                 0.3 *************
                 0.0 -------------

Multilevel           AATATAAAAGCAA
consensus               GAGTGC    
sequence                T T T     
                                  
--------------------------------------------------------------------------------

--------------------------------------------------------------------------------
	Motif 1 sites sorted by position p-value
--------------------------------------------------------------------------------
Sequence name             Start   P-value                Site   
-------------             ----- ---------            -------------
ecaidB_-_Ada_activator        1  2.09e-06          . AATGTTTTAGCAA           
ecada_extraction              1  1.54e-05          . AATTAAAGCGCAA           
ecalkA_-_Ada_activator        1  1.54e-05          . AATATGAAAGCAA           
--------------------------------------------------------------------------------

--------------------------------------------------------------------------------
	Motif 1 block diagrams
--------------------------------------------------------------------------------
SEQUENCE NAME            POSITION P-VALUE  MOTIF DIAGRAM
-------------            ----------------  -------------
ecaidB_-_Ada_activator            2.1e-06  [+1]
ecada_extraction                  1.5e-05  [+1]
ecalkA_-_Ada_activator            1.5e-05  [+1]
--------------------------------------------------------------------------------

--------------------------------------------------------------------------------
	Motif 1 in BLOCKS format
--------------------------------------------------------------------------------
BL   MOTIF 1 width=13 seqs=3
ecaidB_-_Ada_activator   (    1) AATGTTTTAGCAA  1 
ecada_extraction         (    1) AATTAAAGCGCAA  1 
ecalkA_-_Ada_activator   (    1) AATATGAAAGCAA  1 
//

--------------------------------------------------------------------------------

--------------------------------------------------------------------------------
	Motif 1 position-specific scoring matrix
--------------------------------------------------------------------------------
log-odds matrix: alength= 4 w= 13 n= 3 bayes= -1.45943 E= 1.3e-002 
   103   -823   -823   -823 
   103   -823   -823   -823 
  -823   -823   -823    210 
   -55   -823    103     52 
   -55   -823   -823    152 
   -55   -823    103     52 
    45   -823   -823     52 
   -55   -823    103     52 
    45    152   -823   -823 
  -823   -823    261   -823 
  -823    310   -823   -823 
   103   -823   -823   -823 
   103   -823   -823   -823 
--------------------------------------------------------------------------------

--------------------------------------------------------------------------------
	Motif 1 position-specific probability matrix
--------------------------------------------------------------------------------
letter-probability matrix: alength= 4 w= 13 nsites= 3 E= 1.3e-002 
 1.000000  0.000000  0.000000  0.000000 
 1.000000  0.000000  0.000000  0.000000 
 0.000000  0.000000  0.000000  1.000000 
 0.333333  0.000000  0.333333  0.333333 
 0.333333  0.000000  0.000000  0.666667 
 0.333333  0.000000  0.333333  0.333333 
 0.666667  0.000000  0.000000  0.333333 
 0.333333  0.000000  0.333333  0.333333 
 0.666667  0.333333  0.000000  0.000000 
 0.000000  0.000000  1.000000  0.000000 
 0.000000  1.000000  0.000000  0.000000 
 1.000000  0.000000  0.000000  0.000000 
 1.000000  0.000000  0.000000  0.000000 
--------------------------------------------------------------------------------

--------------------------------------------------------------------------------
	Motif 1 regular expression
--------------------------------------------------------------------------------
AAT[AGT][TA][AGT][AT][AGT][AC]GCAA
--------------------------------------------------------------------------------


Time  0.02 secs.

********************************************************************************


********************************************************************************
SUMMARY OF MOTIFS
********************************************************************************

--------------------------------------------------------------------------------
	Combined block diagrams: non-overlapping sites with p-value < 0.0001
--------------------------------------------------------------------------------
SEQUENCE NAME            COMBINED P-VALUE  MOTIF DIAGRAM
-------------            ----------------  -------------
ecaidB_-_Ada_activator           2.09e-06  [+1(2.09e-06)]
ecalkA_-_Ada_activator           1.54e-05  [+1(1.54e-05)]
ecada_extraction                 1.54e-05  [+1(1.54e-05)]
--------------------------------------------------------------------------------

********************************************************************************


********************************************************************************
Stopped because nmotifs = 1 reached.
********************************************************************************

CPU: sten-0-1.local

********************************************************************************
ZadzwońWyslij SMSDodaj do Skype'aMusisz mieć środki na koncie Skype
Bezpłatnie przez Skype'a
