# Supplementary material for: Pseudomonas putida AlkA and AlkB Proteins Comprise Different Defense Systems for the Repair of Alkylation Damage to DNA – In Vivo, In Vitro, and In Silico Studies
Source: PLoS One. 2013 Oct 2;8(10):e76198. doi: 10.1371/journal.pone.0076198 (PMC3788762; doi:10.1371/journal.pone.0076198)
Supplement: File S5 — The MEME output file for P. putida KT2440, F1, and W619 alkA and KT2440, F1, GB-1, and GB-1 aidB promoter consensus sequences used as input. (TXT) [file pone.0076198.s005.txt]

********************************************************************************
MEME - Motif discovery tool
********************************************************************************
MEME version 4.9.0 (Release date: Wed Oct  3 11:07:26 EST 2012)

For further information on how to interpret these results or to get
a copy of the MEME software please access http://meme.nbcr.net.

This file may be used as input to the MAST algorithm for searching
sequence databases for matches to groups of motifs.  MAST is available
for interactive use and downloading at http://meme.nbcr.net.
********************************************************************************


********************************************************************************
REFERENCE
********************************************************************************
If you use this program in your research, please cite:

Timothy L. Bailey and Charles Elkan,
"Fitting a mixture model by expectation maximization to discover
motifs in biopolymers", Proceedings of the Second International
Conference on Intelligent Systems for Molecular Biology, pp. 28-36,
AAAI Press, Menlo Park, California, 1994.
********************************************************************************


********************************************************************************
TRAINING SET
********************************************************************************
DATAFILE= Ppmot.fasta
ALPHABET= ACGT
Sequence name            Weight Length  Sequence name            Weight Length  
-------------            ------ ------  -------------            ------ ------  
F1_aidB                  1.0000     13  S16_aidB                 1.0000     13  
GB-1_aidB                1.0000     13  KT2440_aidB              1.0000     13  
KT2440_alkA              1.0000     13  F1_alkA                  1.0000     13  
W619_alkA                1.0000     13  
********************************************************************************

********************************************************************************
COMMAND LINE SUMMARY
********************************************************************************
This information can also be useful in the event you wish to report a
problem with the MEME software.

command: meme Ppmot.fasta -dna -oc . -nostatus -time 7200 -maxsize 60000 -mod zoops -nmotifs 1 -minw 6 -maxw 50 

model:  mod=         zoops    nmotifs=         1    evt=           inf
object function=  E-value of product of p-values
width:  minw=            6    maxw=           13    minic=        0.00
width:  wg=             11    ws=              1    endgaps=       yes
nsites: minsites=        2    maxsites=        7    wnsites=       0.8
theta:  prob=            1    spmap=         uni    spfuzz=        0.5
global: substring=     yes    branching=      no    wbranch=        no
em:     prior=   dirichlet    b=            0.01    maxiter=        50
        distance=    1e-05
data:   n=              91    N=               7
strands: +
sample: seed=            0    seqfrac=         1
Letter frequencies in dataset:
A 0.308 C 0.198 G 0.275 T 0.220 
Background letter frequencies (from dataset with add-one prior applied):
A 0.305 C 0.200 G 0.274 T 0.221 
********************************************************************************


********************************************************************************
MOTIF  1	width =   13   sites =   7   llr = 108   E-value = 6.6e-029
********************************************************************************
--------------------------------------------------------------------------------
	Motif 1 Description
--------------------------------------------------------------------------------
Simplified        A  a6:4:::::::aa
pos.-specific     C  :::1:4::a:a::
probability       G  ::::a6:a:a:::
matrix            T  :4a4::a::::::

         bits    2.3         * *  
                 2.1   *   * * *  
                 1.9   * * *****  
                 1.6 * * * *******
Relative         1.4 * * * *******
Entropy          1.2 * * *********
(22.3 bits)      0.9 *** *********
                 0.7 *** *********
                 0.5 *************
                 0.2 *************
                 0.0 -------------

Multilevel           AATAGGTGCGCAA
consensus             T T C       
sequence                          
                                  
--------------------------------------------------------------------------------

--------------------------------------------------------------------------------
	Motif 1 sites sorted by position p-value
--------------------------------------------------------------------------------
Sequence name             Start   P-value                Site   
-------------             ----- ---------            -------------
GB-1_aidB                     1  6.28e-08          . AATTGGTGCGCAA           
S16_aidB                      1  6.28e-08          . AATTGGTGCGCAA           
F1_aidB                       1  6.28e-08          . AATTGGTGCGCAA           
W619_alkA                     1  9.94e-08          . ATTAGCTGCGCAA           
F1_alkA                       1  9.94e-08          . ATTAGCTGCGCAA           
KT2440_alkA                   1  9.94e-08          . ATTAGCTGCGCAA           
KT2440_aidB                   1  2.06e-07          . AATCGGTGCGCAA           
--------------------------------------------------------------------------------

--------------------------------------------------------------------------------
	Motif 1 block diagrams
--------------------------------------------------------------------------------
SEQUENCE NAME            POSITION P-VALUE  MOTIF DIAGRAM
-------------            ----------------  -------------
GB-1_aidB                         6.3e-08  [+1]
S16_aidB                          6.3e-08  [+1]
F1_aidB                           6.3e-08  [+1]
W619_alkA                         9.9e-08  [+1]
F1_alkA                           9.9e-08  [+1]
KT2440_alkA                       9.9e-08  [+1]
KT2440_aidB                       2.1e-07  [+1]
--------------------------------------------------------------------------------

--------------------------------------------------------------------------------
	Motif 1 in BLOCKS format
--------------------------------------------------------------------------------
BL   MOTIF 1 width=13 seqs=7
GB-1_aidB                (    1) AATTGGTGCGCAA  1 
S16_aidB                 (    1) AATTGGTGCGCAA  1 
F1_aidB                  (    1) AATTGGTGCGCAA  1 
W619_alkA                (    1) ATTAGCTGCGCAA  1 
F1_alkA                  (    1) ATTAGCTGCGCAA  1 
KT2440_alkA              (    1) ATTAGCTGCGCAA  1 
KT2440_aidB              (    1) AATCGGTGCGCAA  1 
//

--------------------------------------------------------------------------------

--------------------------------------------------------------------------------
	Motif 1 position-specific scoring matrix
--------------------------------------------------------------------------------
log-odds matrix: alength= 4 w= 13 n= 7 bayes= 0.415037 E= 6.6e-029 
   171   -945   -945   -945 
    90   -945   -945     95 
  -945   -945   -945    218 
    49    -48   -945     95 
  -945   -945    187   -945 
  -945    110    106   -945 
  -945   -945   -945    218 
  -945   -945    187   -945 
  -945    232   -945   -945 
  -945   -945    187   -945 
  -945    232   -945   -945 
   171   -945   -945   -945 
   171   -945   -945   -945 
--------------------------------------------------------------------------------

--------------------------------------------------------------------------------
	Motif 1 position-specific probability matrix
--------------------------------------------------------------------------------
letter-probability matrix: alength= 4 w= 13 nsites= 7 E= 6.6e-029 
 1.000000  0.000000  0.000000  0.000000 
 0.571429  0.000000  0.000000  0.428571 
 0.000000  0.000000  0.000000  1.000000 
 0.428571  0.142857  0.000000  0.428571 
 0.000000  0.000000  1.000000  0.000000 
 0.000000  0.428571  0.571429  0.000000 
 0.000000  0.000000  0.000000  1.000000 
 0.000000  0.000000  1.000000  0.000000 
 0.000000  1.000000  0.000000  0.000000 
 0.000000  0.000000  1.000000  0.000000 
 0.000000  1.000000  0.000000  0.000000 
 1.000000  0.000000  0.000000  0.000000 
 1.000000  0.000000  0.000000  0.000000 
--------------------------------------------------------------------------------

--------------------------------------------------------------------------------
	Motif 1 regular expression
--------------------------------------------------------------------------------
A[AT]T[AT]G[GC]TGCGCAA
--------------------------------------------------------------------------------


Time  0.02 secs.

********************************************************************************


********************************************************************************
SUMMARY OF MOTIFS
********************************************************************************

--------------------------------------------------------------------------------
	Combined block diagrams: non-overlapping sites with p-value < 0.0001
--------------------------------------------------------------------------------
SEQUENCE NAME            COMBINED P-VALUE  MOTIF DIAGRAM
-------------            ----------------  -------------
F1_aidB                          6.28e-08  [+1(6.28e-08)]
S16_aidB                         6.28e-08  [+1(6.28e-08)]
GB-1_aidB                        6.28e-08  [+1(6.28e-08)]
KT2440_aidB                      2.06e-07  [+1(2.06e-07)]
KT2440_alkA                      9.94e-08  [+1(9.94e-08)]
F1_alkA                          9.94e-08  [+1(9.94e-08)]
W619_alkA                        9.94e-08  [+1(9.94e-08)]
--------------------------------------------------------------------------------

********************************************************************************


********************************************************************************
Stopped because nmotifs = 1 reached.
********************************************************************************

CPU: sten-0-4.local

********************************************************************************
ZadzwońWyslij SMSDodaj do Skype'aMusisz mieć środki na koncie Skype
Bezpłatnie przez Skype'a
