# Supplementary material for: Pseudomonas putida AlkA and AlkB Proteins Comprise Different Defense Systems for the Repair of Alkylation Damage to DNA – In Vivo, In Vitro, and In Silico Studies
Source: PLoS One. 2013 Oct 2;8(10):e76198. doi: 10.1371/journal.pone.0076198 (PMC3788762; doi:10.1371/journal.pone.0076198)
Supplement: File S6 — The FIMO output search results with File S4 as motif file and File S3 as database input file. (TXT) [file pone.0076198.s006.txt]

#pattern name	sequence name	start	stop	strand	score	p-value	q-value	matched sequence
1	K-12_DH10B_(reversed)_alkA	35	47	+	17.8251	5.55e-07	0.000328	AATATGAAAGCAA
1	K-12_MG1655_(reversed)_alkA	35	47	+	17.8251	5.55e-07	0.000328	AATATGAAAGCAA
1	BW2952_(reversed)_alkA	35	47	+	17.8251	5.55e-07	0.000328	AATATGAAAGCAA
1	B_REL606_(reversed)__alkA	35	47	+	17.8251	5.55e-07	0.000328	AATATGAAAGCAA
1	CFT073_(reversed)_alkA	35	47	+	17.8251	5.55e-07	0.000328	AATATGAAAGCAA
1	SE11_(reversed)_alkA	35	47	+	17.8251	5.55e-07	0.000328	AATATGAAAGCAA
1	HS_(reversed)_alkA	35	47	+	17.8251	5.55e-07	0.000328	AATATGAAAGCAA
1	O157_H7_EC4115_(reversed)_alkA	35	47	+	17.8251	5.55e-07	0.000328	AATATGAAAGCAA
1	SE11_aidB	19	31	+	17.0454	1.85e-06	0.000547	AATGTTTTAGCAA
1	O157_H7_EC4115_aidB	19	31	+	17.0454	1.85e-06	0.000547	AATGTTTTAGCAA
1	BW2952_aidB	19	31	+	17.0454	1.85e-06	0.000547	AATGTTTTAGCAA
1	K-12_MG1655_aidB	19	31	+	17.0454	1.85e-06	0.000547	AATGTTTTAGCAA
1	K-12_DH10B_aidB	19	31	+	17.0454	1.85e-06	0.000547	AATGTTTTAGCAA
1	B_REL606_aidB	19	31	+	17.0454	1.85e-06	0.000547	AATGTTTTAGCAA
1	HS_aidB	19	31	+	17.0454	1.85e-06	0.000547	AATGTTTTAGCAA
1	CFT073_aidB	19	31	+	17.0454	1.85e-06	0.000547	AATGTTTTAGCAA
1	K-12_DH10B_(reversed)_ada	22	34	+	16.1947	4.16e-06	0.00082	AATTAAAGCGCAA
1	K-12_MG1655_(reversed)_ada	22	34	+	16.1947	4.16e-06	0.00082	AATTAAAGCGCAA
1	BW2952_(reversed)_ada	22	34	+	16.1947	4.16e-06	0.00082	AATTAAAGCGCAA
1	B_REL606_(reversed)_ada	22	34	+	16.1947	4.16e-06	0.00082	AATTAAAGCGCAA
1	CFT073_(reversed)_ada	22	34	+	16.1947	4.16e-06	0.00082	AATTAAAGCGCAA
1	SE11_(reversed)_ada	22	34	+	16.1947	4.16e-06	0.00082	AATTAAAGCGCAA
1	HS_(reversed)_ada	22	34	+	16.1947	4.16e-06	0.00082	AATTAAAGCGCAA
1	O157_H7_EC4115_(reversed)_ada	22	34	+	16.1947	4.16e-06	0.00082	AATTAAAGCGCAA
1	F1_aidB	11	23	+	10.3819	5.05e-05	0.00884	AATTGGTGCGCAA
1	S16_aidB	10	22	+	10.3819	5.05e-05	0.00884	AATTGGTGCGCAA
1	GB-1_aidB	10	22	+	10.3819	5.05e-05	0.00884	AATTGGTGCGCAA
1	W619_aidB	9	21	+	10.311	5.41e-05	0.00914	AATACGTGCGCAA
1	KT2440_aidB	11	23	+	5.13625	0.000201	0.0328	AATCGGTGCGCAA
1	KT2440_alkA	22	34	+	-1.88163	0.00256	0.378	ATTAGCTGCGCAA
1	F1_alkA	22	34	+	-1.88163	0.00256	0.378	ATTAGCTGCGCAA
1	W619_alkA	21	33	+	-1.88163	0.00256	0.378	ATTAGCTGCGCAA
1	K-12_DH10B_(reversed)_alkA	42	54	+	-2.59051	0.00396	0.437	AAGCAAAGCGCAG
1	K-12_MG1655_(reversed)_alkA	42	54	+	-2.59051	0.00396	0.437	AAGCAAAGCGCAG
1	BW2952_(reversed)_alkA	42	54	+	-2.59051	0.00396	0.437	AAGCAAAGCGCAG
1	HS_(reversed)_alkA	42	54	+	-2.59051	0.00396	0.437	AAGCAAAGCGCAG
1	O157_H7_EC4115_(reversed)_alkA	42	54	+	-2.59051	0.00396	0.437	AAGCAAAGCGCAG
1	K-12_DH10B_(reversed)_ada	20	32	+	-2.66139	0.00416	0.437	AAAATTAAAGCGC
1	K-12_MG1655_(reversed)_ada	20	32	+	-2.66139	0.00416	0.437	AAAATTAAAGCGC
1	BW2952_(reversed)_ada	20	32	+	-2.66139	0.00416	0.437	AAAATTAAAGCGC
1	B_REL606_(reversed)_ada	20	32	+	-2.66139	0.00416	0.437	AAAATTAAAGCGC
1	CFT073_(reversed)_ada	20	32	+	-2.66139	0.00416	0.437	AAAATTAAAGCGC
1	SE11_(reversed)_ada	20	32	+	-2.66139	0.00416	0.437	AAAATTAAAGCGC
1	HS_(reversed)_ada	20	32	+	-2.66139	0.00416	0.437	AAAATTAAAGCGC
1	O157_H7_EC4115_(reversed)_ada	20	32	+	-2.66139	0.00416	0.437	AAAATTAAAGCGC
1	CFT073_(reversed)_alkA	42	54	+	-2.94495	0.005	0.514	AAGCAAAGCGTAA
1	K-12_DH10B_(reversed)_alkA	1	13	+	-3.29938	0.00609	0.533	GACTTTAGCGAAA
1	K-12_MG1655_(reversed)_alkA	1	13	+	-3.29938	0.00609	0.533	GACTTTAGCGAAA
1	BW2952_(reversed)_alkA	1	13	+	-3.29938	0.00609	0.533	GACTTTAGCGAAA
1	B_REL606_(reversed)__alkA	1	13	+	-3.29938	0.00609	0.533	GACTTTAGCGAAA
1	CFT073_(reversed)_alkA	1	13	+	-3.29938	0.00609	0.533	GACTTTAGCGAAA
1	SE11_(reversed)_alkA	1	13	+	-3.29938	0.00609	0.533	GACTTTAGCGAAA
1	HS_(reversed)_alkA	1	13	+	-3.29938	0.00609	0.533	GACTTTAGCGAAA
1	O157_H7_EC4115_(reversed)_alkA	1	13	+	-3.29938	0.00609	0.533	GACTTTAGCGAAA
1	KT2440_ada	52	64	+	-3.86648	0.00786	0.646	GAGGTTTTCGCAT
1	K-12_DH10B_(reversed)_alkB	53	65	+	-4.07915	0.00847	0.646	GCGTAAAGCGCAA
1	K-12_MG1655_(reversed)_alkB	53	65	+	-4.07915	0.00847	0.646	GCGTAAAGCGCAA
1	BW2952_(reversed)_alkB	53	65	+	-4.07915	0.00847	0.646	GCGTAAAGCGCAA
1	B_REL606_(reversed)_alkB	53	65	+	-4.07915	0.00847	0.646	GCGTAAAGCGCAA
1	SE11_(reversed)_alkB	53	65	+	-4.07915	0.00847	0.646	GCGTAAAGCGCAA
1	HS_(reversed)_alkB	53	65	+	-4.07915	0.00847	0.646	GCGTAAAGCGCAA
1	O157_H7_EC4115_(reversed)_alkB	53	65	+	-4.07915	0.00847	0.646	GCGTAAAGCGCAA
1	K-12_DH10B_(reversed)_alkA	83	95	+	-4.71714	0.00979	0.681	GATGAATAAGGAG
1	K-12_MG1655_(reversed)_alkA	83	95	+	-4.71714	0.00979	0.681	GATGAATAAGGAG
1	BW2952_(reversed)_alkA	83	95	+	-4.71714	0.00979	0.681	GATGAATAAGGAG
1	B_REL606_(reversed)__alkA	83	95	+	-4.71714	0.00979	0.681	GATGAATAAGGAG
1	SE11_(reversed)_alkA	83	95	+	-4.71714	0.00979	0.681	GATGAATAAGGAG
1	O157_H7_EC4115_(reversed)_alkA	83	95	+	-4.71714	0.00979	0.681	GATGAATAAGGAG
