# Supplementary material for: Pseudomonas putida AlkA and AlkB Proteins Comprise Different Defense Systems for the Repair of Alkylation Damage to DNA – In Vivo, In Vitro, and In Silico Studies
Source: PLoS One. 2013 Oct 2;8(10):e76198. doi: 10.1371/journal.pone.0076198 (PMC3788762; doi:10.1371/journal.pone.0076198)
Supplement: File S7 — The FIMO output search results with File S5 as motif file and File S3 as database input file. (TXT) [file pone.0076198.s007.txt]

#pattern name	sequence name	start	stop	strand	score	p-value	q-value	matched sequence
1	F1_aidB	11	23	+	22.7873	1.63e-08	2.56e-05	AATTGGTGCGCAA
1	S16_aidB	10	22	+	22.7873	1.63e-08	2.56e-05	AATTGGTGCGCAA
1	GB-1_aidB	10	22	+	22.7873	1.63e-08	2.56e-05	AATTGGTGCGCAA
1	KT2440_alkA	22	34	+	21.9567	1.28e-07	9.58e-05	ATTAGCTGCGCAA
1	F1_alkA	22	34	+	21.9567	1.28e-07	9.58e-05	ATTAGCTGCGCAA
1	W619_alkA	21	33	+	21.9567	1.28e-07	9.58e-05	ATTAGCTGCGCAA
1	KT2440_aidB	11	23	+	21.5415	1.42e-07	9.58e-05	AATCGGTGCGCAA
1	W619_aidB	9	21	+	14.4822	1.51e-06	0.000889	AATACGTGCGCAA
1	S16_alkA	22	34	+	13.9008	3.93e-06	0.00186	ATTAGCCGCGCAA
1	GB-1_alkA	22	34	+	13.9008	3.93e-06	0.00186	ATTAGCCGCGCAA
1	KT2440_alkA	55	67	+	-0.467001	0.00011	0.0384	AACGGCTGCGCTA
1	F1_alkA	55	67	+	-0.467001	0.00011	0.0384	AACGGCTGCGCTA
1	K-12_DH10B_(reversed)_ada	22	34	+	-0.965306	0.000163	0.0384	AATTAAAGCGCAA
1	K-12_MG1655_(reversed)_ada	22	34	+	-0.965306	0.000163	0.0384	AATTAAAGCGCAA
1	BW2952_(reversed)_ada	22	34	+	-0.965306	0.000163	0.0384	AATTAAAGCGCAA
1	B_REL606_(reversed)_ada	22	34	+	-0.965306	0.000163	0.0384	AATTAAAGCGCAA
1	CFT073_(reversed)_ada	22	34	+	-0.965306	0.000163	0.0384	AATTAAAGCGCAA
1	SE11_(reversed)_ada	22	34	+	-0.965306	0.000163	0.0384	AATTAAAGCGCAA
1	HS_(reversed)_ada	22	34	+	-0.965306	0.000163	0.0384	AATTAAAGCGCAA
1	O157_H7_EC4115_(reversed)_ada	22	34	+	-0.965306	0.000163	0.0384	AATTAAAGCGCAA
1	K-12_DH10B_(reversed)_alkB	64	76	+	-1.62971	0.000288	0.0486	AACTGCTGCGCCG
1	K-12_MG1655_(reversed)_alkB	64	76	+	-1.62971	0.000288	0.0486	AACTGCTGCGCCG
1	BW2952_(reversed)_alkB	64	76	+	-1.62971	0.000288	0.0486	AACTGCTGCGCCG
1	B_REL606_(reversed)_alkB	64	76	+	-1.62971	0.000288	0.0486	AACTGCTGCGCCG
1	CFT073_(reversed)_alkB	64	76	+	-1.62971	0.000288	0.0486	AACTGCTGCGCCG
1	SE11_(reversed)_alkB	64	76	+	-1.62971	0.000288	0.0486	AACTGCTGCGCCG
1	HS_(reversed)_alkB	64	76	+	-1.62971	0.000288	0.0486	AACTGCTGCGCCG
1	O157_H7_EC4115_(reversed)_alkB	64	76	+	-1.62971	0.000288	0.0486	AACTGCTGCGCCG
1	GB-1_alkB	21	33	+	-3.45683	0.00083	0.135	CTTCGCAGCACAA
1	GB-1_alkA	55	67	+	-7.60938	0.000883	0.139	AGCGGCTGCGCTA
1	S16_alkB	3	15	+	-8.68904	0.00111	0.169	AAAGCCTGCGCCA
1	S16_alkA	55	67	+	-8.77209	0.00115	0.169	AACGGCTGCGTTA
1	K-12_DH10B_(reversed)_alkA	35	47	+	-10.1009	0.0031	0.366	AATATGAAAGCAA
1	K-12_MG1655_(reversed)_alkA	35	47	+	-10.1009	0.0031	0.366	AATATGAAAGCAA
1	BW2952_(reversed)_alkA	35	47	+	-10.1009	0.0031	0.366	AATATGAAAGCAA
1	B_REL606_(reversed)__alkA	35	47	+	-10.1009	0.0031	0.366	AATATGAAAGCAA
1	CFT073_(reversed)_alkA	35	47	+	-10.1009	0.0031	0.366	AATATGAAAGCAA
1	SE11_(reversed)_alkA	35	47	+	-10.1009	0.0031	0.366	AATATGAAAGCAA
1	HS_(reversed)_alkA	35	47	+	-10.1009	0.0031	0.366	AATATGAAAGCAA
1	O157_H7_EC4115_(reversed)_alkA	35	47	+	-10.1009	0.0031	0.366	AATATGAAAGCAA
1	W619_alkB	27	39	+	-10.3501	0.00375	0.375	TATAGCAGTGAAA
1	SE11_aidB	5	17	+	-10.4331	0.00397	0.375	CATTGCTGGCTAA
1	O157_H7_EC4115_aidB	5	17	+	-10.4331	0.00397	0.375	CATTGCTGGATAA
1	BW2952_aidB	5	17	+	-10.4331	0.00397	0.375	CATTGCTGGATAA
1	K-12_MG1655_aidB	5	17	+	-10.4331	0.00397	0.375	CATTGCTGGATAA
1	K-12_DH10B_aidB	5	17	+	-10.4331	0.00397	0.375	CATTGCTGGATAA
1	B_REL606_aidB	5	17	+	-10.4331	0.00397	0.375	CATTGCTGGATAA
1	HS_aidB	5	17	+	-10.4331	0.00397	0.375	CATTGCTGGATAA
1	CFT073_aidB	5	17	+	-10.4331	0.00397	0.375	CATTGCTGGATAA
1	W619_aidB	71	83	+	-10.4331	0.00397	0.375	ATCTGCTCCCCTA
1	CFT073_(reversed)_ada	7	19	+	-10.5992	0.00431	0.391	CTTATCAGCGAAA
1	S16_ada	50	62	+	-10.5992	0.00431	0.391	TTTACCCGCGAAA
1	W619_ada	6	18	+	-11.0975	0.00483	0.43	GATCGCTGGGCGC
1	CFT073_(reversed)_alkB	46	58	+	-15.9145	0.00571	0.446	GCGTGTCGCGCAA
1	GB-1_alkB	69	81	+	-15.9975	0.00577	0.446	ACTGGCTACACAT
1	W619_alkA	54	66	+	-16.0806	0.00587	0.446	AGTGACTGGGCTA
1	SE11_aidB	19	31	+	-16.2467	0.00604	0.446	AATGTTTTAGCAA
1	O157_H7_EC4115_aidB	19	31	+	-16.2467	0.00604	0.446	AATGTTTTAGCAA
1	BW2952_aidB	19	31	+	-16.2467	0.00604	0.446	AATGTTTTAGCAA
1	K-12_MG1655_aidB	19	31	+	-16.2467	0.00604	0.446	AATGTTTTAGCAA
1	K-12_DH10B_aidB	19	31	+	-16.2467	0.00604	0.446	AATGTTTTAGCAA
1	B_REL606_aidB	19	31	+	-16.2467	0.00604	0.446	AATGTTTTAGCAA
1	HS_aidB	19	31	+	-16.2467	0.00604	0.446	AATGTTTTAGCAA
1	CFT073_aidB	19	31	+	-16.2467	0.00604	0.446	AATGTTTTAGCAA
1	S16_ada	21	33	+	-16.9941	0.00769	0.559	AAAGGCTATGCAG
1	KT2440_alkA	7	19	+	-17.2433	0.00902	0.612	AATGGCATGCCAA
1	F1_alkA	7	19	+	-17.2433	0.00902	0.612	AATGGCATGCCAA
1	K-12_DH10B_(reversed)_ada	7	19	+	-17.3263	0.00958	0.612	CTTGTCAGCGAAA
1	K-12_MG1655_(reversed)_ada	7	19	+	-17.3263	0.00958	0.612	CTTGTCAGCGAAA
1	BW2952_(reversed)_ada	7	19	+	-17.3263	0.00958	0.612	CTTGTCAGCGAAA
1	B_REL606_(reversed)_ada	7	19	+	-17.3263	0.00958	0.612	CTTGTCAGCGAAA
1	SE11_(reversed)_ada	7	19	+	-17.3263	0.00958	0.612	CTTGTCAGCGAAA
1	HS_(reversed)_ada	7	19	+	-17.3263	0.00958	0.612	CTTGTCAGCGAAA
1	O157_H7_EC4115_(reversed)_ada	7	19	+	-17.3263	0.00958	0.612	CTTGTCAGCGAAA
