# Supplementary material for: Pseudomonas putida AlkA and AlkB Proteins Comprise Different Defense Systems for the Repair of Alkylation Damage to DNA – In Vivo, In Vitro, and In Silico Studies
Source: PLoS One. 2013 Oct 2;8(10):e76198. doi: 10.1371/journal.pone.0076198 (PMC3788762; doi:10.1371/journal.pone.0076198)
Supplement: File S8 — The fasta file of FIMO outputs (Files S6 and S7) with the sequences redundant at 100% removed. (FASTA) [file pone.0076198.s008.fasta]

>F1_aidB
AATTGGTGCGCAA
>S16_aidB
AATTGGTGCGCAA
>GB-1_aidB
AATTGGTGCGCAA
>KT2440_alkA
ATTAGCTGCGCAA
>F1_alkA
ATTAGCTGCGCAA
>W619_alkA
ATTAGCTGCGCAA
>KT2440_aidB
AATCGGTGCGCAA
>W619_aidB
AATACGTGCGCAA
>S16_alkA
ATTAGCCGCGCAA
>GB-1_alkA
ATTAGCCGCGCAA
>K-12_DH10B_ada
AATTAAAGCGCAA
>K-12_MG1655_ada
AATTAAAGCGCAA
>BW2952_ada
AATTAAAGCGCAA
>B_REL606_ada
AATTAAAGCGCAA
>CFT073_ada
AATTAAAGCGCAA
>SE11_ada
AATTAAAGCGCAA
>HS_ada
AATTAAAGCGCAA
>O157_H7_EC4115_ada
AATTAAAGCGCAA
>K-12_DH10B_alkB
AACTGCTGCGCCG
>K-12_MG1655_alkB
AACTGCTGCGCCG
>BW2952_alkB
AACTGCTGCGCCG
>B_REL606_alkB
AACTGCTGCGCCG
>SE11_alkB
AACTGCTGCGCCG
>HS_alkB
AACTGCTGCGCCG
>O157_H7_EC4115_alkB
AACTGCTGCGCCG
>GB-1_alkB
CTTCGCAGCACAA
>S16_alkB
AAAGCCTGCGCCA
>K-12_DH10B_alkA
AATATGAAAGCAA
>K-12_MG1655_alkA
AATATGAAAGCAA
>BW2952_alkA
AATATGAAAGCAA
>B_REL606_alkA
AATATGAAAGCAA
>CFT073_alkA
AATATGAAAGCAA
>SE11_alkA
AATATGAAAGCAA
>HS_alkA
AATATGAAAGCAA
>O157_H7_EC4115_alkA
AATATGAAAGCAA
>W619_alkB
TATAGCAGTGAAA
>S16_ada
TTTACCCGCGAAA
>W619_ada
GATCGCTGGGCGC
>GB-1_alkB_2
ACTGGCTACACAT
>SE11_aidB
AATGTTTTAGCAA
>O157_H7_EC4115_aidB
AATGTTTTAGCAA
>BW2952_aidB
AATGTTTTAGCAA
>K-12_MG1655_aidB
AATGTTTTAGCAA
>K-12_DH10B_aidB
AATGTTTTAGCAA
>B_REL606_aidB
AATGTTTTAGCAA
>HS_aidB
AATGTTTTAGCAA
>CFT073_aidB
AATGTTTTAGCAA
>S16_ada_2
AAAGGCTATGCAG
>KT2440_ada
GAGGTTTTCGCAT
>K-12_DH10B_alkB_2
GCGTAAAGCGCAA
>K-12_MG1655_alkB_2
GCGTAAAGCGCAA
>BW2952_alkB_2
GCGTAAAGCGCAA
>B_REL606_alkB_2
GCGTAAAGCGCAA
>SE11_alkB_2
GCGTAAAGCGCAA
>HS_alkB_2
GCGTAAAGCGCAA
>O157_H7_EC4115_alkB_2
GCGTAAAGCGCAA
